# Supplementary material for: Collision with Gondwana or with Baltica? Ordovician magmatic arc volcanism in the Marmarosh Massif (Eastern Carpathians, Ukraine)
Source: Int J Earth Sci. 2022 Jul 16;111(7):2181–98. doi: 10.1007/s00531-022-02228-8 (PMC9464182; doi:10.1007/s00531-022-02228-8)
Supplement: Supplementary file 3 — Supplementary file3 (XLSX 26 KB) [file 531_2022_2228_MOESM3_ESM.xlsx]

## Sheet: Arkusz1
Sample ID	207Pb/235U	2σ	206Pb/238U	2σ	Rho	207Pb/206Pb	2σ	207Pb/235U	2σ	206Pb/238U	2σ	207Pb/206U	2σ	U	Th	Th/U
								(Ma)		(Ma)		(Ma)		[ppm]	[ppm]
A-104 metavolcanic
A104_3	0.577	0.019	0.0739	0.0013	0.36441	0.0017	0.16088	459.609	8.08514	462.532	15.2307	491.533	14.6598	299	32.9	0.110033
A104_5	0.563	0.015	0.07293	0.00083	0.3276	0.0015	0.086645	453.784	5.16441	453.477	12.082	460.278	12.285	259	54.5	0.210425
A104_6	0.571	0.016	0.0727	0.0013	0.045304	0.002	0.55192	452.402	8.08972	458.661	12.8521	514.58	17.8674	531	109.7	0.206591
A104_8	0.563	0.013	0.07219	0.00082	0.019748	0.0013	0.46405	449.336	5.10397	453.477	10.4711	495.398	11.2788	388	77.9	0.200773
A104_9	0.557	0.012	0.0729	0.00081	0.15021	0.0015	0.28214	453.604	5.04004	449.572	9.68557	456.328	12.2013	290.7	57.9	0.199174
A104_13	0.55	0.021	0.0721	0.0013	0.26484	0.002	0.1881	448.795	8.09201	444.997	16.9908	468.149	16.601	250.4	64.5	0.257588
A104_18	0.571	0.014	0.07341	0.00092	0.3625	0.0013	0.20048	456.667	5.72311	458.661	11.2456	503.098	11.4141	296	45.3	0.153041
A104_19	0.572	0.016	0.0731	0.0012	0.1934	0.0017	0.32448	454.805	7.46602	459.307	12.8478	487.66	14.5698	295	65	0.220339
A104_20	0.561	0.011	0.0719	0.0012	0.26642	0.0013	0.36656	447.592	7.47025	452.177	8.86622	483.777	11.0724	344.7	97	0.281404
A104_22	0.563	0.018	0.07226	0.00095	0.65628	0.0014	-0.30387	449.757	5.91294	453.477	14.4984	452.368	11.3092	673	173.8	0.258247
A104_23	0.552	0.013	0.07148	0.00096	0.48095	0.0011	0.16902	445.066	5.97738	446.306	10.5108	460.278	9.00901	501	41.6	0.0830339
A104_24	0.56	0.02	0.0723	0.0011	0.47421	0.0016	-0.032878	449.998	6.84644	451.526	16.1259	456.328	13.0147	369	44.7	0.121138
A104_26	0.558	0.023	0.0722	0.0011	0.47554	0.0021	-0.059111	449.396	6.84676	450.224	18.5576	456.328	17.0818	271	44.4	0.163838
A104_28	0.574	0.026	0.0733	0.0014	0.29053	0.0023	0.20985	456.007	8.70954	460.598	20.8633	468.149	19.0912	265	89.8	0.338868
A104_30	0.569	0.016	0.0735	0.001	0.065712	0.0017	0.43117	457.208	6.22051	457.368	12.861	456.328	13.8281	262	35.1	0.133969
A104_34	0.563	0.018	0.0733	0.0016	0.43316	0.0015	0.20209	456.007	9.95376	453.477	14.4984	440.43	11.8608	716	111.5	0.155726
A104_35	0.567	0.02	0.07326	0.0009	0.22466	0.0021	0.079871	455.766	5.59909	456.072	16.0872	456.328	17.0818	231.1	62.2	0.269148
concordia age = 452,8; MSWD = 1,6; probability of concordance = 0,21
Neoproterozoic concordant zircon cores
A104_1	0.827	0.053	0.1021	0.0024	0.001	0.0043	0.50796	626.704	14.7315	611.946	39.2178	570.782	41.529	69.9	32.9	0.470672
A104_10	0.942	0.025	0.1096	0.0024	0.77386	0.0011	0.072922	670.424	14.6808	673.928	17.8856	691.262	12.1662	1710	169	0.0988304
Mesoproterozoic concordant zircon cores
A104_2	3.91	0.1	0.2887	0.0044	0.54567	0.0022	0.13178	1635.03	24.9191	1615.75	41.3236	1625.94	35.735	219	67.5	0.308219
A104_7	3.924	0.097	0.2835	0.0049	0.65643	0.0019	0.015649	1608.97	27.8093	1618.64	40.0123	1653.55	30.9227	92.9	27.3	0.293864
A104_14	4.041	0.086	0.2885	0.0032	0.60245	0.0018	-0.047884	1634.03	18.1244	1642.49	34.9552	1651.73	29.2917	140.4	49.4	0.351852
A104_31	3.875	0.076	0.2808	0.0046	0.29547	0.0022	0.37304	1595.39	26.1353	1608.49	31.5471	1633.35	35.755	90.3	47.95	0.531008
Archean concordant zircon cores
A104_16	15.97	0.42	0.559	0.011	0.77975	0.0043	-0.35357	2862.5	56.3282	2875	75.6106	2883.77	59.8466	174	81.2	0.466667
A104_17	16.05	0.18	0.563	0.0061	0.6243	0.0023	0.29005	2879.01	31.1936	2879.78	32.2966	2879.85	32.0447	99.1	79	0.797175
Discordant zircon data
A104_4	0.65	0.017	0.074	0.0015	0.38366	0.0018	0.19098	460.209	9.32857	508.479	13.2987	670.656	19.5021	253	69.1	0.273123
A104_11	3.425	0.099	0.2467	0.0061	0.60621	0.0026	0.19671	1421.43	35.1469	1510.15	43.651	1614.75	42.1946	248	85.9	0.346371
A104_12	3.687	0.077	0.2678	0.0033	0.44798	0.0019	0.27166	1529.63	18.849	1568.56	32.758	1612.88	30.8297	126.5	42.9	0.33913
A104_15	0.612	0.026	0.0703	0.00083	0.37126	0.0025	-0.15657	437.963	5.17083	484.821	20.597	711.603	28.1935	387	54.4	0.140568
A104_21	0.608	0.032	0.0704	0.0018	0.37975	0.0032	0.21485	438.565	11.2133	482.298	25.3841	674.109	34.7927	382	54	0.141361
A104_25	1.068	0.025	0.1123	0.0012	0.30058	0.0015	0.19951	686.091	7.33134	737.759	17.2696	904.708	19.6107	235	82.3	0.350213
A104_27	3.371	0.074	0.2477	0.0028	0.23066	0.002	0.35216	1426.6	16.1263	1497.68	32.877	1607.25	32.4369	720	258	0.358333
A104_29	0.765	0.044	0.0763	0.0027	0.82782	0.002	-0.18299	474	16.7733	576.891	33.1806	997.206	27.5471	1940	224	0.115464
A104_32	0.611	0.027	0.0712	0.0013	0.24558	0.0025	0.024143	443.381	8.09544	484.191	21.3963	680.992	27.3711	458	79.3	0.173144
A104_33	2.823	0.082	0.2063	0.004	0.62647	0.0023	0.11854	1209.08	23.4431	1361.66	39.5524	1580.68	37.2115	448	202	0.450893
A104_36	0.625	0.033	0.0704	0.0017	0.32349	0.0032	0.044748	438.565	10.5904	492.976	26.0292	731.685	36.7565	265.6	164.6	0.619729
A104_37	0.612	0.026	0.06977	0.00094	0.39909	0.0025	-0.1892	434.77	5.85758	484.821	20.597	721.676	28.4572	357	56.4	0.157983
A104_38	0.57	0.017	0.07054	0.00074	0.61867	0.0017	-0.41715	439.408	4.60961	458.015	13.6601	563.402	16.2612	409	66.2	0.161858
SR10 metavolcanic rock
SR10_25	0.548	0.025	0.0707	0.0012	0.044896	0.0555	0.0024	440.372	7.47448	443.686	20.2411	432.421	18.6993	245	83.4	0.340408
concordant rim 440.9 ± 6.7 Ma
SR10_3	0.561	0.02	0.073	0.0012	0.33218	0.0555	0.0021	454.204	7.46637	452.177	16.1204	432.421	16.3619	485	507	1.04536
SR10_4	0.581	0.016	0.07433	0.00091	0.13886	0.0568	0.0016	462.19	5.65845	465.104	12.8084	483.777	13.6275	303	134.8	0.444884
SR10_5	0.59	0.032	0.074	0.0013	0.057756	0.0579	0.0032	460.209	8.08476	470.868	25.5386	525.98	29.0697	225.1	173.1	0.768992
SR10_7	0.574	0.014	0.07426	0.0008	0.32071	0.0565	0.0013	461.77	4.97463	460.598	11.2341	472.071	10.8618	297	364	1.22559
SR10_10	0.589	0.016	0.0752	0.0011	0.58725	0.0566	0.0012	467.408	6.83709	470.229	12.7736	475.982	10.0915	997	854	0.85657
SR10_11	0.583	0.019	0.07409	0.00083	0.15433	0.0576	0.0017	460.75	5.16159	466.388	15.1996	514.58	15.1873	266	221	0.830827
SR10_13	0.587	0.02	0.075	0.0014	0.33633	0.0577	0.0021	466.209	8.70257	468.95	15.9779	518.389	18.8668	223.7	268.9	1.20206
SR10_14	0.579	0.017	0.07403	0.00098	0.30883	0.0569	0.0015	460.39	6.09458	463.819	13.6182	487.66	12.8557	273	367	1.34432
SR10_15	0.57	0.022	0.0739	0.0011	0.37205	0.0564	0.0021	459.609	6.84127	458.015	17.6778	468.149	17.4311	237.5	311.3	1.31074
SR10_17	0.576	0.019	0.07428	0.00092	0.16099	0.0559	0.0019	461.89	5.72077	461.888	15.2359	448.399	15.2407	334	283	0.847305
SR10_19	0.578	0.013	0.0741	0.0011	0.10166	0.0565	0.0013	460.81	6.84063	463.175	10.4174	472.071	10.8618	204	220	1.07843
SR10_22	0.58	0.019	0.07411	0.00083	0.21822	0.0568	0.0018	460.87	5.16154	464.461	15.2151	483.777	15.3309	195	179	0.917949
SR10_23	0.567	0.034	0.0732	0.0013	0.24002	0.0573	0.0029	455.406	8.08781	456.072	27.3483	503.098	25.4622	176.5	133	0.753541
SR10_28	0.582	0.018	0.0742	0.001	0.087467	0.0566	0.0022	461.41	6.21846	465.746	14.4045	475.982	18.5011	168.1	39.1	0.2326
Concordia age: 461.5 ± 1.6 Ma; MSWD = 1.8; probability of concordance = 0.18
Neoproterozoic concordant zircon ages
SR10_16	0.813	0.03	0.0974	0.0014	0.44909	0.06	0.0019	599.154	8.61207	604.136	22.2928	603.575	19.1132	127.8	275.4	2.15493
SR10_27	0.81	0.016	0.0978	0.001	0.27883	0.0607	0.0012	601.503	6.15034	602.454	11.9003	628.62	12.4274	410	71.4	0.174146
SR10_31	0.789	0.036	0.0952	0.003	0.83972	0.0621	0.0019	586.218	18.4732	590.604	26.9477	677.554	20.7303	514	42.1	0.0819066
Concordia age: 600.1 ± 4.4 Ma; MSWD = 0.98; probability of concordance = 0.33
SR10_6	0.841	0.022	0.1014	0.0014	0.42288	0.0611	0.0015	622.608	8.59617	619.697	16.2109	642.756	15.7796	244	274	1.12295
SR10_2	1.013	0.025	0.1173	0.0021	0.69333	0.0627	0.0012	715.004	12.8006	710.389	17.5318	698.071	13.3602	571	368	0.644483
SR10_33	1.016	0.024	0.1157	0.0025	0.58786	0.0637	0.0011	705.766	15.2499	711.901	16.8166	731.685	12.6351	542	164	0.302583
SR10_24	1.185	0.067	0.1319	0.0043	0.60685	0.0651	0.0027	798.695	26.0378	793.639	44.8724	777.57	32.2494	89	169	1.89888
SR10_12	1.941	0.061	0.1866	0.0037	0.59078	0.074	0.0021	1102.93	21.8695	1095.34	34.4235	1041.47	29.5552	99.8	113.3	1.13527
Archean concordant zircon cores
SR10_9	12.93	0.17	0.5127	0.006	0.47623	0.1816	0.0023	2668.15	31.2246	2674.56	35.1644	2667.54	33.7849	96.4	44.7	0.463693
discordant zircon data
SR10_1	0.632	0.038	0.0723	0.0021	0.54157	0.0636	0.0033	449.998	13.0705	497.341	29.9034	728.355	37.792	90.3	44.5	0.492802
SR10_8	0.844	0.018	0.0982	0.0017	0.58886	0.0629	0.0011	603.852	10.4536	621.351	13.2516	704.851	12.3265	2312	1761	0.761678
SR10_18	0.705	0.046	0.0749	0.0012	0.29705	0.0682	0.0042	465.609	7.45969	541.773	35.3497	874.638	53.8634	132.2	136.6	1.03328
SR10_20	0.713	0.031	0.0735	0.0016	0.5473	0.0707	0.0028	457.208	9.95282	546.526	23.762	948.752	37.5743	271.9	240.9	0.885987
SR10_21	0.654	0.022	0.07253	0.00098	0.09734	0.0659	0.0024	451.38	6.09889	510.937	17.1875	803.201	29.2516	225	186	0.826667
SR10_26	5.593	0.072	0.3409	0.0027	0.37976	0.1187	0.0014	1891	14.9771	1915.02	24.6525	1936.75	22.8428	412	251	0.609223
SR10_29	0.708	0.07	0.0763	0.0014	0.52821	0.0676	0.0059	474	8.69725	543.558	53.7416	856.315	74.7375	106.8	22.39	0.209644
SR10_30	0.612	0.018	0.072	0.0011	0.26334	0.0605	0.0018	448.194	6.84741	484.821	14.2594	621.505	18.491	328	76.4	0.232927
SR10_32	0.587	0.015	0.0704	0.00087	0.18695	0.0604	0.0018	438.565	5.41977	468.95	11.9834	617.935	18.4153	394	134.3	0.340863
SR10_34	0.697	0.023	0.07207	0.00099	0.001	0.0699	0.0024	448.615	6.16246	536.997	17.7201	925.417	31.774	225	57.9	0.257333
