# Supplementary material for: Collision with Gondwana or with Baltica? Ordovician magmatic arc volcanism in the Marmarosh Massif (Eastern Carpathians, Ukraine)
Source: Int J Earth Sci. 2022 Jul 16;111(7):2181–98. doi: 10.1007/s00531-022-02228-8 (PMC9464182; doi:10.1007/s00531-022-02228-8)
Supplement: Supplementary file 4 — Supplementary file4 (XLSX 31 KB) [file 531_2022_2228_MOESM4_ESM.xlsx]

## Sheet: Arkusz1
Sample ID	207Pb/235U	2σ	206Pb/238U	2σ	Rho	207Pb/206Pb	2σ	207Pb/235U	2σ	206Pb/238U	2σ	207Pb/206U	2σ	U	Th	Th/U
								(Ma)		(Ma)		(Ma)		[ppm]	[ppm]
SR25C meta-effusive
external rims
SR25c_71	0.719	0.015	0.0882	0.0026	0.67389	0.059	0.0014	550.076	11.4759	544.883	16.0623	567.096	13.4565	1070	202.1	0.188879
SR25c_17	0.737	0.019	0.0903	0.0024	0.74337	0.0594	0.0013	560.653	14.4538	557.311	14.8123	581.788	12.7327	1416	873	0.616525
Neoproterozoic concordant crystals/rims
SR25c_6	0.752	0.016	0.0919	0.0026	0.50456	0.0596	0.0015	569.384	12.1146	566.764	16.0347	589.083	14.8259	687	2092	3.04512
SR25c_92	0.764	0.017	0.0927	0.0027	0.73439	0.0595	0.0013	576.315	12.8238	571.486	16.6452	585.44	12.7911	625	464	0.7424
SR25c_68	0.769	0.019	0.0942	0.0021	0.43953	0.0593	0.0016	579.189	14.3103	580.329	12.9373	578.128	15.5987	151.4	158.6	1.04756
SR25c_75	0.772	0.028	0.0948	0.0024	0.2316	0.0591	0.0024	580.91	21.0693	583.863	14.7813	570.782	23.179	82.7	87.4	1.05683
SR25c_34	0.774	0.021	0.0952	0.0024	0.37355	0.0603	0.0018	582.055	15.7922	586.218	14.7786	614.357	18.339	134.7	60.9	0.452116
SR25c_60	0.775	0.027	0.096	0.0023	0.32419	0.0592	0.0021	582.627	20.298	590.925	14.1576	574.459	20.3778	100.9	128.3	1.27156
SR25c_91	0.779	0.039	0.0936	0.0035	0.34835	0.0596	0.0033	584.913	29.2832	576.793	21.5681	589.083	32.617	88.7	99.9	1.12627
SR25c_16	0.783	0.017	0.0959	0.0024	0.46013	0.0598	0.0015	587.193	12.7488	590.336	14.7738	596.346	14.9585	285	336	1.17895
SR25c_20	0.786	0.016	0.0949	0.0023	0.56716	0.0594	0.0014	588.9	11.9878	584.451	14.1648	581.788	13.7122	482	434	0.900415
SR25c_63	0.786	0.024	0.0942	0.0026	0.51485	0.0611	0.002	588.9	17.9817	580.329	16.0176	642.756	21.0395	160	199	1.24375
SR25c_70	0.786	0.012	0.0947	0.0023	0.53163	0.06019	0.0012	588.9	8.99084	583.274	14.1661	610.412	12.1697	773	179	0.231565
SR25c_25	0.793	0.018	0.0958	0.0024	0.64634	0.0603	0.0014	592.872	13.4574	589.748	14.7745	614.357	14.2637	569	166.2	0.292091
SR25c_12	0.797	0.027	0.0968	0.0023	0.16616	0.0602	0.0022	595.135	20.1614	595.628	14.1523	610.771	22.3205	66	25.5	0.386364
Concordia age = 584.7 ± 2.9 Ma; MSWD = 0.38; probability of concordance = 0.54.
Neoproterozoic concordant crystals/cores
SR25c_1	0.826	0.027	0.098	0.0031	0.57588	0.0617	0.0019	611.39	19.9849	602.677	19.0643	663.727	20.4389	179.9	278	1.5453
SR25c_37	0.821	0.013	0.0983	0.0021	0.60391	0.06092	0.0012	608.606	9.63688	604.439	12.9127	636.411	12.536	618	57.6	0.0932039
SR25c_49	0.848	0.028	0.1001	0.0032	0.63566	0.0621	0.0019	623.551	20.5889	614.995	19.6602	677.554	20.7303	1379	28.3	0.0205221
SR25c_54	0.838	0.015	0.1004	0.0023	0.68295	0.06036	0.0012	618.041	11.0628	616.753	14.1288	616.505	12.2566	476	411	0.863445
SR25c_56	0.82	0.02	0.0976	0.003	0.42036	0.0621	0.0018	608.048	14.8304	600.329	18.4527	677.554	19.6393	458	93.2	0.203493
SR25c_64	0.804	0.02	0.0979	0.0023	0.43946	0.0597	0.0016	599.083	14.9026	602.09	14.1451	592.719	15.8853	186	171	0.919355
SR25c_65	0.805	0.028	0.0952	0.0032	0.4875	0.0611	0.0019	599.645	20.8572	586.218	19.7048	642.756	19.9875	411	347	0.844282
SR25c_66	0.819	0.027	0.0967	0.0023	0.42334	0.0605	0.0012	607.49	20.0272	595.041	14.153	621.505	0	110.2	51.6	0.46824
SR25c_67	0.807	0.021	0.0971	0.0024	0.52398	0.0591	0.0016	600.77	15.6334	597.391	14.7656	570.782	15.4526	138.7	32.4	0.233598
SR25c_69	0.81	0.033	0.0938	0.0034	0.55742	0.0625	0.0019	602.454	24.5444	577.972	20.9499	691.262	21.0144	212.1	135.4	0.638378
SR25c_76	0.802	0.021	0.0963	0.0023	0.48816	0.0618	0.0018	597.956	15.6572	592.689	14.1556	667.195	19.4329	122.4	1.52	0.0124183
SR25c_90	0.82	0.021	0.0978	0.0024	0.31547	0.0602	0.0018	608.048	15.572	601.503	14.7608	610.771	18.2623	116.7	48.6	0.416452
SR25c_96	0.846	0.015	0.0986	0.0022	0.63797	0.06119	0.0012	622.451	11.0364	606.199	13.5257	645.92	12.6672	805	203	0.252174
SR25c_15	0.874	0.035	0.1028	0.0034	0.47864	0.0625	0.0024	637.737	25.5387	630.797	20.8629	691.262	26.5445	67.4	63.4	0.940653
SR25c_35	0.867	0.038	0.1009	0.0028	0.13498	0.0623	0.003	633.937	27.785	619.681	17.1963	684.423	32.9578	53.1	42.22	0.795104
SR25c_36	0.901	0.039	0.1046	0.0031	0.24849	0.0621	0.0027	652.262	28.2333	641.31	19.0063	677.554	29.4589	45	17.15	0.381111
SR25c_42	0.88	0.019	0.1025	0.0028	0.54639	0.0625	0.0018	640.983	13.8394	629.043	17.1836	691.262	19.9083	570	491	0.861404
SR25c_43	0.859	0.026	0.1017	0.0031	0.64433	0.0622	0.0016	629.577	19.0559	624.364	19.0317	680.992	17.5175	282	520	1.84397
SR25c_45	0.861	0.019	0.1017	0.0022	0.50971	0.0617	0.0015	630.669	13.9172	624.364	13.5064	663.727	16.136	257.1	260	1.01128
SR25c_62	0.872	0.02	0.1025	0.0028	0.39149	0.0612	0.0017	636.653	14.6021	629.043	17.1836	646.271	17.952	277	329	1.18773
SR25c_82	0.882	0.018	0.1044	0.0028	0.70071	0.0618	0.0013	642.062	13.1033	640.143	17.1686	667.195	14.0348	647	11.6	0.0179289
SR25c_95	0.893	0.028	0.1046	0.0027	0.45068	0.0619	0.0019	647.98	20.3174	641.31	16.5539	670.656	20.5856	120	117	0.975
Concordia age = 636.1 ± 4.0 Ma; MSWD = 7.9; probability of concordane = 0.005
SR25c_81	0.915	0.018	0.1077	0.0026	0.54836	0.0614	0.0014	659.712	12.9779	659.377	15.9181	653.276	14.8955	369	142.5	0.386179
SR25c_32	0.928	0.027	0.1103	0.003	0.49728	0.0621	0.002	666.582	19.3941	674.49	18.3451	677.554	21.8214	136.2	38	0.279001
SR25c_46	0.945	0.026	0.1085	0.0027	0.42272	0.0634	0.0017	675.496	18.5851	664.031	16.5243	721.676	19.3509	387.9	217.1	0.55968
SR25c_52	0.965	0.016	0.1129	0.0028	0.71067	0.06227	0.0012	685.883	11.3722	689.568	17.1018	683.394	13.1696	586	240	0.409556
SR25c_53	0.946	0.031	0.1095	0.004	0.50307	0.0627	0.002	676.018	22.1528	669.843	24.4692	698.071	22.267	402	181	0.450249
SR25c_87	0.991	0.034	0.114	0.0036	0.63902	0.0624	0.0016	699.23	23.9897	695.936	21.9769	687.846	17.6371	245.8	131.1	0.53336
SR25c_7	1.023	0.02	0.1161	0.003	0.5073	0.0632	0.0015	715.42	13.9867	708.077	18.2966	714.968	16.9692	523	211	0.403442
SR25c_10	1.046	0.03	0.1184	0.0028	0.3552	0.064	0.0018	726.899	20.848	721.348	17.0589	741.63	20.8584	103.4	37.8	0.365571
SR25c_11	1.039	0.043	0.1156	0.0031	0.15038	0.0653	0.0029	723.419	29.9394	705.189	18.9108	784.017	34.8185	93	31.9	0.343011
SR25c_40	1.023	0.02	0.1172	0.0027	0.56728	0.0634	0.0014	715.42	13.9867	714.427	16.4587	721.676	15.9361	261.5	95.2	0.364054
SR25c_41	1.04	0.027	0.1165	0.0029	0.23199	0.0646	0.002	723.917	18.794	710.387	17.6835	761.336	23.5708	181.2	64	0.353201
SR25c_77	1.048	0.04	0.1176	0.0035	0.62744	0.0648	0.002	727.891	27.7821	716.735	21.3314	767.849	23.6991	263	30.8	0.11711
SR25c_89	1.066	0.021	0.1207	0.003	0.6265	0.0641	0.0014	736.777	14.5144	734.591	18.2583	744.932	16.27	408	194	0.47549
SR25c_50	1.141	0.027	0.126	0.0029	0.40839	0.0657	0.0017	772.984	18.2915	765.006	17.6073	796.832	20.6182	149.8	56.3	0.375834
SR25c_51	1.142	0.032	0.1281	0.0032	0.3307	0.0654	0.002	773.458	21.6731	777.017	19.4103	787.231	24.0743	89.8	40.8	0.454343
SR25c_29	1.159	0.027	0.1295	0.0033	0.39962	0.0654	0.0018	781.485	18.2054	785.012	20.0042	787.231	21.6669	130	45.4	0.349231
SR25c_18	1.172	0.027	0.1282	0.0033	0.41621	0.0663	0.0017	787.58	18.1439	777.589	20.0159	815.861	20.9195	154.6	100.5	0.650065
SR25c_83	1.198	0.034	0.1301	0.004	0.82842	0.0671	0.0016	799.663	22.6949	788.436	24.2409	840.879	20.0508	517	43.2	0.083559
SR25c_13	1.317	0.036	0.1401	0.0039	0.64404	0.0686	0.0018	853.199	23.3221	845.228	23.5288	886.736	23.2671	252	207.3	0.822619
SR25c_19	1.216	0.02	0.1323	0.0032	0.45021	0.0663	0.0016	807.944	13.2886	800.973	19.3735	815.861	19.689	401.9	349	0.868375
SR25c_72	1.228	0.055	0.1302	0.0043	0.28744	0.0669	0.0033	813.428	36.432	789.006	26.0578	834.662	41.1717	55	22.6	0.410909
SR25c_73	1.601	0.055	0.1607	0.0047	0.38326	0.0729	0.0029	970.601	33.3436	960.666	28.0966	1011.17	40.225	66.2	126.4	1.90937
SR25c_74	1.322	0.038	0.1408	0.0059	0.090139	0.0681	0.0031	855.388	24.5876	849.185	35.5837	871.599	39.6763	125.8	83.3	0.662162
SR25c_48	1.323	0.039	0.1402	0.004	0.45945	0.068	0.0021	855.825	25.2284	845.793	24.131	868.554	26.823	408	208.5	0.511029
SR25c_78	1.406	0.049	0.1455	0.0049	0.44452	0.0698	0.0025	891.471	31.0683	875.689	29.4906	922.475	33.0399	190.5	43.9	0.230446
SR25c_94	1.41	0.028	0.1486	0.0031	0.53391	0.069	0.0015	893.158	17.7365	893.111	18.6315	898.74	19.5378	310	47.12	0.152
SR25c_61	1.426	0.048	0.1471	0.004	0.26368	0.0703	0.0026	899.877	30.2904	884.687	24.0567	937.128	34.6591	39.9	54.9	1.37594
SR25c_47	1.523	0.028	0.1556	0.0038	0.60783	0.0707	0.0015	939.685	17.2759	932.278	22.7677	948.752	20.1291	285.7	141.6	0.495625
SR25c_28	1.681	0.033	0.167	0.0041	0.44745	0.0722	0.0017	1001.36	19.6579	995.561	24.4419	991.584	23.3475	291	413	1.41924
SR25c_80	1.69	0.046	0.1657	0.0048	0.41622	0.0735	0.0025	1004.76	27.3486	988.376	28.6313	1027.77	34.9582	114.8	139.1	1.21167
SR25c_39	1.84	0.068	0.1793	0.0083	0.73422	0.0742	0.0024	1059.86	39.1688	1063.15	49.2144	1046.91	33.8624	219.9	157.2	0.71487
SR25c_58	1.941	0.064	0.1843	0.0045	0.45494	0.0763	0.0024	1095.34	36.1164	1090.42	26.6245	1102.95	34.6931	55.2	42.3	0.766304
Mesoproterozoic concordant cores
SR25c_9	5.31	0.12	0.3356	0.011	0.7619	0.1155	0.0026	1870.47	42.2706	1865.47	61.1446	1887.7	42.4936	288.7	84.6	0.293038
SR25c_30	5.28	0.15	0.3322	0.0097	0.67251	0.1168	0.003	1865.63	53.001	1849.04	53.9905	1907.82	49.0022	85.8	211.5	2.46503
SR25c_44	5.15	0.22	0.327	0.012	0.66266	0.1151	0.0047	1844.39	78.7897	1823.82	66.9293	1881.45	76.8273	74.3	49.5	0.666218
SR25c_79	5.2	0.11	0.3334	0.01	0.51256	0.1137	0.003	1852.62	39.19	1854.84	55.6341	1859.38	49.06	289	137.4	0.475433
Concordia age = 1862 ± 11; MSWD = 1.7; probability of concordance = 0.2
SR25c_4	6.05	0.17	0.353	0.014	0.73778	0.1273	0.003	1983.07	55.7227	1948.91	77.2938	2061.02	48.5707	320	218	0.68125
SR25c_8	6.02	0.19	0.3481	0.01	0.74695	0.1246	0.0031	1978.74	62.452	1925.52	55.3151	2023.12	50.3345	187.8	221.1	1.17732
SR25c_22	6.04	0.17	0.358	0.013	0.56731	0.1267	0.0039	1981.63	55.7744	1972.69	71.6339	2052.68	63.1843	428	380	0.88785
SR25c_23	5.83	0.17	0.3489	0.011	0.71156	0.1208	0.0033	1950.88	56.8867	1929.34	60.8277	1968.07	53.7636	524	98.9	0.18874
SR25c_31	6.1	0.21	0.353	0.015	0.6685	0.1251	0.0043	1990.25	68.5167	1948.91	82.8148	2030.21	69.7835	175.7	159.4	0.907228
SR25c_93	5.61	0.22	0.344	0.012	0.7584	0.1213	0.0027	1917.64	75.2014	1905.88	66.4843	1975.43	43.9709	329	189.1	0.574772
Archean concordant core
SR25c_59	11.84	0.35	0.484	0.023	0.79336	0.1756	0.0055	2591.83	76.6166	2544.66	120.924	2611.75	81.803	161.2	86.2	0.534739
Discordant zircons
SR25c_2	0.915	0.037	0.0917	0.0025	0.53968	0.0725	0.0027	659.712	26.6769	565.583	15.4194	1000.01	37.2417	97	89.4	0.921649
SR25c_3	5.07	0.1	0.2977	0.0077	0.78377	0.1228	0.0024	1831.1	36.1164	1679.89	43.4504	1997.3	39.0352	179.8	80.8	0.449388
SR25c_5	11.35	0.22	0.4564	0.012	0.78847	0.1781	0.0038	2552.32	49.4724	2423.64	63.7242	2635.26	56.2267	161.9	77.4	0.478073
SR25c_14	9.94	0.19	0.4382	0.012	0.72095	0.1631	0.0034	2429.23	46.4339	2342.58	64.1509	2488.05	51.8662	238	135.7	0.570168
SR25c_21	11.51	0.28	0.465	0.015	0.58768	0.1772	0.0048	2565.39	62.4075	2461.6	79.4064	2626.84	71.1559	364	181.5	0.498626
SR25c_24	0.799	0.025	0.091	0.0029	0.34585	0.0636	0.0023	596.264	18.6566	561.449	17.8923	728.355	26.3399	121.1	72.1	0.595376
SR25c_26	0.949	0.019	0.1017	0.0023	0.56529	0.0663	0.0014	677.582	13.5659	624.364	14.1203	815.861	17.2278	467.3	260	0.556388
SR25c_27	5.515	0.098	0.3266	0.0086	0.72598	0.123	0.0024	1902.94	33.8147	1821.88	47.9736	2000.19	39.0282	238	202	0.848739
SR25c_33	4.89	0.13	0.3064	0.0099	0.73135	0.1163	0.0027	1800.53	47.867	1722.97	55.6703	1900.11	44.1127	637	53.5	0.0839874
SR25c_38	0.862	0.061	0.0974	0.0037	0.12951	0.0644	0.0048	631.214	44.6683	599.154	22.7605	754.795	56.258	11	0.21	0.0190909
SR25c_55	0.399	0.012	0.0477	0.0014	0.58262	0.0606	0.0017	340.923	10.2533	300.385	8.81634	625.066	17.5349	383	795	2.07572
SR25c_57	5.14	0.16	0.3048	0.0095	0.74162	0.1202	0.0029	1842.74	57.3616	1715.07	53.4552	1959.19	47.2683	287	145	0.505226
SR25c_84	4.4	0.15	0.2639	0.0087	0.88955	0.1197	0.0024	1712.34	58.3753	1509.76	49.7724	1951.75	39.1328	350	333	0.951429
SR25c_85	4.973	0.074	0.2942	0.0066	0.72343	0.1231	0.0022	1814.74	27.004	1662.48	37.2957	2001.64	35.7725	238	181.5	0.762605
SR25c_86	1.474	0.03	0.115	0.0025	0.70203	0.0919	0.0018	919.771	18.7199	701.721	15.2548	1465.32	28.7005	1172	187.4	0.159898
SR25c_88	1.172	0.022	0.1208	0.0029	0.46653	0.07	0.0017	787.58	14.7839	735.167	17.6489	928.353	22.5457	304	168	0.552632
